# Supplementary material for: Epidemiology, Pathogenesis, Clinical Features, and Management of Non-HACEK Gram-Negative Infective Endocarditis
Source: Antibiotics (Basel). 2025 Sep 29;14(10):980. doi: 10.3390/antibiotics14100980 (PMC12561054; doi:10.3390/antibiotics14100980)
Supplement: Supplementary file 1 [file antibiotics-14-00980-s001.zip]

Archive with 1 entries (1 files):
- antibiotics-3868735-supplementary.pdf
